# Supplementary material for: Intracellular Degradation of SARS-CoV-2 N-Protein Caused by Modular Nanotransporters Containing Anti-N-Protein Monobody and a Sequence That Recruits the Keap1 E3 Ligase
Source: Pharmaceutics. 2023 Dec 19;16(1):4. doi: 10.3390/pharmaceutics16010004 (PMC10818351; doi:10.3390/pharmaceutics16010004)
Supplement: Supplementary file 1 [file pharmaceutics-16-00004-s001.zip]

Archive with 1 entries (1 files):
- pharmaceutics-2722788-supplementary.pdf
